# Supplementary material for: Metformin promotes female germline stem cell proliferation by upregulating Gata-binding protein 2 with histone β-hydroxybutyrylation
Source: Stem Cell Res Ther. 2023 May 26;14:144. doi: 10.1186/s13287-023-03360-1 (PMC10214601; doi:10.1186/s13287-023-03360-1)
Supplement: Supplementary file 6 — Additional file 6. Table S1. Sequence of primers used in regular RT-PCR [file 13287_2023_3360_MOESM6_ESM.xlsx]

## Sheet: Sheet1
Table S1. Sequence of primers used in regular RT-PCR
Gapdh	forward primer	GTCCCGTAGACAAAATGGTGA
	reverse primer	TGCATTGCTGACAATCTTGAG
Oct4	forward primer	GGAGGAAGCCGACAACAA
	reverse primer	AGCAGTGACGGGAACAGA
Mvh	forward primer	GGAAACCAGCAGCAAGTGAT
	reverse primer	TGGAGTCCTCATCCTCTGG
Stella	forward primer	CCCAATGAAGGACCCTGAAAC
	reverse primer	AATGGCTCACTGTCCCGTTCA
Fragilis	forward primer	ATGTGGTCTGGTCCCTGTT
	reverse primer	CGGAAGTCGGAATCCTCTA
Dazl	forward primer	AGGATGGATGAAACCGAAAT
	reverse primer	ACTGTGGTGGAGGAGGAGG
Blimp1	forward primer	CGGAAAGCAACCCAAAGCAATAC
	reverse primer	CCTCGGAACCATAGGAAACATTC
