# Supplementary material for: Metformin promotes female germline stem cell proliferation by upregulating Gata-binding protein 2 with histone β-hydroxybutyrylation
Source: Stem Cell Res Ther. 2023 May 26;14:144. doi: 10.1186/s13287-023-03360-1 (PMC10214601; doi:10.1186/s13287-023-03360-1)
Supplement: Supplementary file 7 — Additional file 7. Table S2. Sequence of primers used in Quantitative RT-PCR [file 13287_2023_3360_MOESM7_ESM.xlsx]

## Sheet: Sheet1
Table S2. Sequence of primers used in Quantitative RT-PCR
Gapdh	forward primer	AGGTCGGTGTGAACGGATTTG
	reverse primer	TGTAGACCATGTAGTTGAGGTCA
Gata2	forward primer	CACCCCGCCGTATTGAATG
	reverse primer	CCTGCGAGTCGAGATGGTTG
