# Supplementary material for: Metformin promotes female germline stem cell proliferation by upregulating Gata-binding protein 2 with histone β-hydroxybutyrylation
Source: Stem Cell Res Ther. 2023 May 26;14:144. doi: 10.1186/s13287-023-03360-1 (PMC10214601; doi:10.1186/s13287-023-03360-1)
Supplement: Supplementary file 8 — Additional file 8. Table S3. Sequence of primers used in ChIP-qPCR [file 13287_2023_3360_MOESM8_ESM.xlsx]

## Sheet: Sheet1
Table S3. Sequence of primers used in ChIP-qPCR
Psen2 Promoter	forward primer	CACCGCATACTGTGACTG
	reverse primer	CAGTGTACAGTGGGCTAC
Ptgr2 Promoter	forward primer	CAGAGGCAGAGGCAGAGG
	reverse primer	AAACCATACCTGCCTGCC
Gata2 Promoter	forward primer	CAGCACCGTGAGAAACCC
	reverse primer	GAGCAGGTAATTTCCCTCTTT
