# Supplementary material for: Metformin promotes female germline stem cell proliferation by upregulating Gata-binding protein 2 with histone β-hydroxybutyrylation
Source: Stem Cell Res Ther. 2023 May 26;14:144. doi: 10.1186/s13287-023-03360-1 (PMC10214601; doi:10.1186/s13287-023-03360-1)
Supplement: Supplementary file 9 — Additional file 9. Table S4. Gata2 shRNA sequences [file 13287_2023_3360_MOESM9_ESM.xlsx]

## Sheet: Sheet1
Table S4. Gata2 shRNA sequences
sh-NC	CCTAAGGTTAAGTCGCCCTCG
shGata2-1	CCGCCATTACTGTGAATATTT
shGata2-2	CTACAAGCTGCACAATGTTAA
shGata2-3	GGGCACCTGTTGTGCAAATTG
